# Supplementary material for: Metabolomic Profile of Abdominal Aortic Aneurysm
Source: Metabolites. 2021 Aug 22;11(8):555. doi: 10.3390/metabo11080555 (PMC8401627; doi:10.3390/metabo11080555)
Supplement: Supplementary file 1 [file metabolites-11-00555-s001.zip]

Archive with 1 entries (1 files):
- metabolites-1307989-supplementary.xlsx
