# Supplementary material for: Metabolomic Profile of Abdominal Aortic Aneurysm
Source: Metabolites. 2021 Aug 22;11(8):555. doi: 10.3390/metabo11080555 (PMC8401627; doi:10.3390/metabo11080555)
Supplement: Supplementary file 1 [file metabolites-11-00555-s001.zip › metabolites-1307989-supplementary.xlsx]

## Sheet: Leht1
Metabolites	AAA vs HC				p-value (not adjusted)
	AAA		HC
	Mean	SD	Mean	SD		FDR
Acylcarnitines
C0	39.43	11.46	38.05	8.06	0.3804
C10	0.36	0.22	0.32	0.13	0.1601
C10_1	0.07	0.08	0.04	0.07	0.0097	0.0324627
C10_2	0.07	0.02	0.07	0.02	0.5495
C12	0.12	0.06	0.11	0.03	0.0471
C12_DC	0	0	0	0.02
C12_1	0.01	0.05	0	0
C14	0.02	0.02	0.02	0.02	0.6204
C14_1	0.05	0.03	0.04	0.02	0.1001
C14_1_OH	0.01	0.01	0.01	0.01	0.82
C14_2	0.02	0.01	0.02	0.01	0.85
C14_2_OH	0	0.01	0	0.01
C16	0.12	0.04	0.12	0.03	0.8992
C16_OH	0.02	0.01	0.02	0.02	0.183
C16_1	0	0.01	0	0
C16_1_OH	0.01	0.01	0.01	0.01
C16_2	0.01	0	0.01	0	0.4013
C16_2_OH	0.01	0.01	0.01	0.02
C18	0.05	0.02	0.05	0.02	0.3373
C18_1	0.11	0.04	0.11	0.03	0.3537
C18_1_OH	0.08	0.01	0.08	0.01	0.8834
C18_2	0.04	0.01	0.04	0.01	0.5029
C2	8.37	3.03	7.8	1.99	0.1648
C3	0.58	0.25	0.59	0.19	0.6826
C3_DC__C4_OH	0.01	0.03	0	0.02
C5_OH__C3_DC_M	0	0.01	0	0.01
C3_OH	0.01	0.03	0.02	0.03
C3_1	0.03	0.02	0.03	0.02	0.8941
C4	0.35	0.19	0.35	0.14	0.9118
C4_1	0.05	0.01	0.05	0.01	0.4677
C6__C4_1_DC	0	0	0	0
C5	0.22	0.07	0.22	0.06	0.5967
C5_DC__C6_OH	0.02	0.03	0.02	0.03	0.6264
C5_M_DC	0	0.01	0	0.02
C5_1	0.08	0.02	0.07	0.01	0.1821
C5_1_DC	0.02	0.01	0.02	0.01	0.1361
C7_DC	0.01	0.02	0.01	0.02
C8	0.06	0.12	0.04	0.08
C9	0.07	0.03	0.07	0.03	0.562
Amino Acids
Ala	417.1	132.07	431.43	124.14	0.4833
Arg	75.18	20.56	91.31	26.88	<0.0001	0.000965385
Asn	45.43	10.46	53.18	12.22	<0.0001	0.000965385
Asp	14.35	5.71	14.33	6.43	0.9848
Cit	35.64	13.79	33.47	14.35	0.3353
Gln	762.09	188.78	849	168.46	0.0026	0.013052
Glu	112.94	56.84	105.25	52.03	0.3761
Gly	200.61	87.19	212.58	103.78	0.432
His	86.44	20.09	103.02	20.28	<0.0001	0.000965385
Ile	92.33	29.47	117.95	38.89	<0.0001	0.000965385
Leu	175.11	54.98	227.67	75.11	<0.0001	0.000965385
Lys	234.98	71.46	292.23	96.91	<0.0001	0.000965385
Met	22.56	7.66	28.45	9.35	<0.0001	0.000965385
Orn	92.18	34.28	105.71	36.92	0.0177	0.0488209
Phe	79.48	19.53	86.08	19.71	0.0353
Pro	272.91	86.77	303.14	78.69	0.0228
Ser	101.91	29.94	124.26	39.15	<0.0001	0.000965385
Thr	114.72	31.43	131.74	33.53	0.0012	0.00700465
Trp	60.39	15.5	71.06	18.95	0.0001	0.000965385
Tyr	88.96	30.24	102.35	33.19	0.0086	0.0299806
Val	295.76	79.58	350.61	91.76	<0.0001	0.000965385
Biogenic Amines
Ac_Orn	1.94	3.1	1.72	1.2	0.5568
ADMA	0.43	0.14	0.44	0.1	0.5875
alpha_AAA	0.98	0.68	1.28	0.71	0.0084	0.0299806
c4_OH_Pro	0	0.03	0	0
Carnosine	0.01	0.05	0	0
Creatinine	102.93	47.48	96.58	42.37	0.3767
DOPA	0.04	0.09	0.03	0.08
Dopamine	0.01	0.05	0.01	0.05
Histamine	0.17	0.03	0.17	0.03	0.3488
Kynurenine	3.66	1.58	3.38	1.07	0.1887
Met_SO	0.74	0.68	0.71	0.55	0.7978
Putrescine	0.09	0.06	0.09	0.06	0.4237
SDMA	0.54	0.38	0.43	0.28	0.0344
Serotonin	0.56	0.55	0.57	0.46	0.8827
Spermidine	0.19	0.08	0.18	0.09	0.6136
Spermine	0.01	0.07	0	0
t4_OH_Pro	11.82	5.15	14.18	7.06	0.0171	0.04769
Taurine	97.42	36.92	92.74	28.66	0.3727
total_DMA	0.79	0.53	0.76	0.32	0.7089
Glycerophospholipids
lysoPC_a_C14_0	3.65	3	4.6	2.83	0.0395
lysoPC_a_C16_0	155.07	49.2	165.41	41.35	0.1533
lysoPC_a_C16_1	4.57	2.05	4.47	1.54	0.7295
lysoPC_a_C17_0	2.95	1.22	3.18	0.91	0.1808
lysoPC_a_C18_0	43.86	16.56	48.19	14.3	0.0792
lysoPC_a_C18_1	34.93	13.34	37.55	10.52	0.1708
lysoPC_a_C18_2	43.31	20.83	55.48	21.09	0.0003	0.00251
lysoPC_a_C20_3	3.56	1.45	3.91	1.31	0.1129
lysoPC_a_C20_4	9.72	3.57	10.18	2.93	0.3689
lysoPC_a_C24_0	0.02	0.15	0	0
lysoPC_a_C26_0	0.91	0.56	1.13	0.61	0.0166	0.0470978
lysoPC_a_C28_0	0.59	0.26	0.7	0.28	0.0123	0.0390797
lysoPC_a_C28_1	0.71	0.28	0.8	0.26	0.0277
PC_aa_C24_0	0.41	0.2	0.48	0.22	0.0239
PC_aa_C26_0	1.8	1.39	2.39	1.26	0.0055	0.0219127
PC_aa_C28_1	3.7	1.19	4.24	1.1	0.0035	0.0159727
PC_aa_C30_0	4.42	1.51	5.36	1.98	0.0011	0.00657381
PC_aa_C30_2	0.01	0.04	0.01	0.03
PC_aa_C32_0	12.99	4.01	14.6	4.5	0.0181	0.0491204
PC_aa_C32_1	14.83	8.24	16.28	9.57	0.3101
PC_aa_C32_2	2.37	0.87	3.16	1.35	<0.0001	0.000965385
PC_aa_C32_3	0.35	0.1	0.42	0.12	<0.0001	0.000965385
PC_aa_C34_1	191.72	53.1	207.11	58.06	0.0829
PC_aa_C34_2	286.81	82.82	334.65	84.01	0.0004	0.00304242
PC_aa_C34_3	12.14	4.36	14.61	5.81	0.003	0.0142075
PC_aa_C34_4	1.18	0.41	1.5	0.6	0.0001	0.000965385
PC_aa_C36_0	1.91	0.67	2.35	0.83	0.0003	0.00251
PC_aa_C36_1	44.66	14.78	50.42	14.12	0.013	0.0405229
PC_aa_C36_2	183.6	57.41	215.23	59.65	0.0008	0.00502
PC_aa_C36_3	100.31	30.49	115.62	36.54	0.0047	0.0196617
PC_aa_C36_4	140.75	41.24	156.3	45.74	0.0258
PC_aa_C36_5	31.81	16.34	38.14	17.08	0.0182	0.0491204
PC_aa_C36_6	0.86	0.36	1.12	0.43	<0.0001	0.000965385
PC_aa_C38_0	2.2	0.81	2.54	0.89	0.0117	0.03765
PC_aa_C38_1	1.13	0.56	1.26	0.49	0.1162
PC_aa_C38_3	36.66	12.66	40.29	12.23	0.0683
PC_aa_C38_4	77.37	26.44	81.83	23.48	0.2631
PC_aa_C38_5	46.5	14.27	53.41	15.15	0.0035	0.0159727
PC_aa_C38_6	75.33	28.33	85.92	26.88	0.0167	0.0470978
PC_aa_C40_1	0.18	0.24	0.24	0.25	0.1187
PC_aa_C40_2	0.31	0.11	0.35	0.11	0.0571
PC_aa_C40_3	0.49	0.15	0.54	0.14	0.0226
PC_aa_C40_4	2.58	0.79	2.89	0.88	0.0219
PC_aa_C40_5	7.57	2.57	8.54	2.66	0.0195	0.0515211
PC_aa_C40_6	28	11.57	30.22	10.8	0.2142
PC_aa_C42_0	0.43	0.14	0.48	0.17	0.0265
PC_aa_C42_1	0.21	0.06	0.25	0.08	0.0021	0.0107571
PC_aa_C42_2	0.22	0.06	0.24	0.07	0.0117	0.03765
PC_aa_C42_4	0.15	0.04	0.17	0.05	0.0036	0.0161357
PC_aa_C42_5	0.35	0.12	0.36	0.12	0.3877
PC_aa_C42_6	0.56	0.14	0.62	0.15	0.0029	0.0139981
PC_ae_C30_0	0.44	0.13	0.52	0.16	0.0005	0.00369118
PC_ae_C30_1	0.29	0.19	0.35	0.19	0.0486
PC_ae_C32_1	1.86	0.52	2.13	0.65	0.0054	0.0218613
PC_ae_C32_2	0.57	0.15	0.63	0.17	0.0152	0.0444299
PC_ae_C34_0	1.27	0.45	1.5	0.45	0.0019	0.0101468
PC_ae_C34_1	7.6	2.04	8.37	2.32	0.0264
PC_ae_C34_2	7.13	2.22	8.68	3.32	0.0008	0.00502
PC_ae_C34_3	4.08	1.31	5.49	2.1	<0.0001	0.000965385
PC_ae_C36_0	0.71	0.23	0.8	0.23	0.0131	0.0405229
PC_ae_C36_1	7.12	2.01	8.02	2.05	0.0057	0.0223547
PC_ae_C36_2	10.19	3.56	12.06	3.75	0.0016	0.00892444
PC_ae_C36_3	4.57	1.4	5.49	1.9	0.0007	0.00474865
PC_ae_C36_4	10.25	2.75	11.97	3.97	0.0018	0.00982174
PC_ae_C36_5	7.05	2	8.59	2.84	0.0001	0.000965385
PC_ae_C38_0	1.69	0.56	2.16	0.69	<0.0001	0.000965385
PC_ae_C38_1	0.46	0.24	0.47	0.21	0.6604
PC_ae_C38_2	1.51	0.5	1.73	0.52	0.0058	0.0223969
PC_ae_C38_3	3.06	1.02	3.35	0.9	0.0536
PC_ae_C38_4	8.7	2.52	9.72	2.87	0.019	0.050734
PC_ae_C38_5	11.62	3.1	13.13	3.95	0.0084	0.0299806
PC_ae_C38_6	5.47	1.88	6.58	2.3	0.001	0.00612195
PC_ae_C40_1	1.29	0.4	1.58	0.49	<0.0001	0.000965385
PC_ae_C40_2	1.71	0.55	1.94	0.51	0.0063	0.0236015
PC_ae_C40_3	0.79	0.23	0.86	0.2	0.0399
PC_ae_C40_4	1.62	0.43	1.81	0.51	0.0134	0.0405229
PC_ae_C40_5	2.53	0.71	2.83	0.78	0.0134	0.0405229
PC_ae_C40_6	3.69	1.3	4.28	1.4	0.0063	0.0236015
PC_ae_C42_0	0.83	0.14	0.87	0.14	0.1024
PC_ae_C42_1	0.48	0.16	0.55	0.16	0.0101	0.0333566
PC_ae_C42_2	0.54	0.18	0.65	0.19	0.0004	0.00304242
PC_ae_C42_3	0.7	0.22	0.85	0.24	<0.0001	0.000965385
PC_ae_C42_4	0.63	0.2	0.72	0.22	0.0154	0.0444299
PC_ae_C42_5	0.97	0.87	1.25	0.87	0.0471
PC_ae_C44_3	0.16	0.06	0.18	0.06	0.0071	0.0262074
PC_ae_C44_4	0.3	0.08	0.33	0.09	0.04
PC_ae_C44_5	1.23	0.38	1.35	0.47	0.0637
PC_ae_C44_6	0.82	0.26	0.93	0.31	0.0154	0.0444299
Sphingolipids
SM__OH__C14_1	3.69	1.21	4.24	1.21	0.0048	0.0197508
SM__OH__C16_1	1.69	0.53	1.86	0.49	0.0417
SM__OH__C22_1	6.54	2.02	8.13	2.1	<0.0001	0.000965385
SM__OH__C22_2	5.81	1.8	6.8	1.83	0.0008	0.00502
SM__OH__C24_1	0.69	0.21	0.87	0.23	<0.0001	0.000965385
SM_C16_0	59.31	15.68	65	14.89	0.0203	0.053076
SM_C16_1	8.31	2.37	8.84	1.94	0.1274
SM_C18_0	12.03	3.23	12.88	3.02	0.0882
SM_C18_1	5.04	1.51	5.3	1.33	0.2511
SM_C20_2	0.25	0.09	0.28	0.08	0.0558
SM_C22_3	0.45	0.37	0.45	0.46	0.9197
SM_C24_0	11.12	3.51	13.95	3.76	<0.0001	0.000965385
SM_C24_1	30.77	9.09	33.9	8.35	0.0252
SM_C26_0	0.13	0.05	0.16	0.05	0.0001	0.000965385
SM_C26_1	0.35	0.12	0.38	0.11	0.106
Sugars
H1	5187.15	1565.9	5809.43	2300.35	0.0484
